# Supplementary material for: Somatosensory Intervention Targeting Temporomandibular Disorders and Awake Bruxism Positively Impacts Subjective Tinnitus
Source: Audiol Res. 2025 Sep 9;15(5):114. doi: 10.3390/audiolres15050114 (PMC12452508; doi:10.3390/audiolres15050114)
Supplement: Supplementary file 1 [file audiolres-15-00114-s001.zip]

Archive with 1 entries (1 files):
- audiolres-3763381-supplementary.pdf
